# Supplementary material for: Inhaled Placental Mesenchymal Stromal Cell Secretome from Two- and Three-Dimensional Cell Cultures Promotes Survival and Regeneration in Acute Lung Injury Model in Mice
Source: Int J Mol Sci. 2022 Mar 22;23(7):3417. doi: 10.3390/ijms23073417 (PMC8998959; doi:10.3390/ijms23073417)
Supplement: Supplementary file 1 [file ijms-23-03417-s001.zip]

Archive with 1 entries (1 files):
- ijms-1571006-supplementary.pdf
